# Supplementary material for: The Psychology of Atopic Dermatitis
Source: J Clin Med. 2024 Mar 11;13(6):1602. doi: 10.3390/jcm13061602 (PMC10970750; doi:10.3390/jcm13061602)
Supplement: Supplementary file 1 [file jcm-13-01602-s001.zip]

Archive with 1 entries (1 files):
- jcm-2889662-supplementary.pdf
